# Supplementary material for: The Overexpression of ORR3 Negatively Regulates the Growth of Young Rice Roots by Reducing the Cell Size and the Number in the Root Meristematic Zone
Source: Plants (Basel). 2025 May 27;14(11):1627. doi: 10.3390/plants14111627 (PMC12157236; doi:10.3390/plants14111627)
Supplement: Supplementary file 1 [file plants-14-01627-s001.zip]

Archive with 2 entries (2 files):
- plants-3623679-Supplementary Table.xlsx
- plants-3623679-supplementary.pdf
