# Supplementary material for: The Overexpression of ORR3 Negatively Regulates the Growth of Young Rice Roots by Reducing the Cell Size and the Number in the Root Meristematic Zone
Source: Plants (Basel). 2025 May 27;14(11):1627. doi: 10.3390/plants14111627 (PMC12157236; doi:10.3390/plants14111627)
Supplement: Supplementary file 1 [file plants-14-01627-s001.zip › plants-3623679-Supplementary Table.xlsx]

## Sheet: Supplementary Table S1
Supplementary Table S1. Primer sequences used in this study.
Gene	Forward Primer Sequence (5’→3’)	Reverse Primer Sequence (5’→3’)	References
For subcellular localization
CaMV35S-ORR3-GFP	agtccggagctagctctagaATGAGGGCGGCGGAGGAGAG	cccttgctcaccatggatccTATGCAAGCTCCAAGGGAGT
UBQ10-ORR3-GFP	attaacagtctagaggtaccATGAGGGCGGCGGAGGAGAG	gaaccaccgccaccggatccTATGCAAGCTCCAAGGGAGT
For situ hybridization
ORR3-situ	CGTATGGAGTTCTGTACCGAGC	taatacgactcactatagggCAAGGGAGTAGAAATCGCCG
For Construction of overexpression vector
ORR3-PTCK303	gtgttacttctgcaggatccATGAGGGCGGCGGAGGAGAG	tcctcgcccttgctcaccatTATGCAAGCTCCAAGGGAGT
For RT-qPCR
ORR3	AAGAACGCCTCCGATTTGAG	CAAGGGAGTAGAAATCGCCG
OsYUCCA3	GTGAGAACGGGCTCTACTCGGTCG	GCTTATGCATGACCGATGAACACG	[70]
OsYUCCA4	GCAGAATGGCCTGTACGCTGTTGG	CAGACCAGCACATGACGTGTCTAC
OsYUCCA5	ACCTCCTACGACGCCGCCATGATC	CTCCCAACACAGCGACGACAGAAC
OsYUCCA7	CACTGCTGTGTCCTACAATATCAC	GGAGGTGCATCTCCGTCATCTTC
OsAUX1	ATGAAGAACCTGCTCTGGCAC	GCTGCCCATGAAACCGTAGAA	[9]
OsAUX2	GATCTACCTGATGGCGACGCTGT	CTTGAAGAGGCTGCGGCAGTCG
OsAUX3	CTGCTGCTGCAGGTGTTCTACG	GTATATGTTACTTGCACAGGCGAT
OsAUX5	CTACGACGCCTGGTTCAGCTGC	GAGGAGGCCGTCGAGCACCTC
OsPIN1a	TCATCTGGTCGCTCGTCTGC	CGAACGTCGCCACCTTGTTC	[71]
OsPIN1b	TGCACCCTAGCATTCTCAGCA	CCCTCCTCCCAAATTCTACTTC
OsPIN1c	TCGCACGGGACGCAGTCA	CCCGTCCTTCTCGTTCTTGTTC
OsPIN2	CAGGGCTAGGAATGGCTATGT	GCAAACACAAACGGGACAA
OsRMC	GTTCGACATCACGCTGGA	ATAATCCGGTTACAGCTTAGATAGAT	[72]
OsRBCS5	AGCTTTGAACGTTCGAATC	CACATATGCATGCTCTTCAAC	[73]
OsFWL7	GGCGAAGGAAATTAAAGGAAAG	GGTAGACGCAGGAGTAGACGAA	[74]
SWEET13	GGCAACCTCATATCCTTCAC	TGACGATGTAGATGGTCTCG	[75]
OsVQ24	GGCTACGATCATCCCGATCACA	GCAGCCATGCCTTGGAACAC	[76]
ACTIN	GACCCAGATCATGTTTGAGACCT	CAGTGTGGCTGACACCATCAC	[77]
For Luciferase imaging and dual-luciferase assays
pOsPME1-0800	ttcatttggagagggagctcCCTATTCAAATTTGAATTTG	gctctagaactagtggatccCATTAGCTGGAGGAATAAGT
pOsCSLE1-0800	ttcatttggagagggagctcGGAAGCGATGCCTTGTAAAA	gctctagaactagtggatccCAGCTGGTATCGATGCTATC
pOs01g0937000-0800	ttcatttggagagggagctcAGGTGTAGTACGTGATTCAC	gctctagaactagtggatccGGTGTACCGTGTATATATGT
pOs03g0804900-0800	ttcatttggagagggagctcCTTTCACTGTGGGTAGTGTG	gctctagaactagtggatccCTTGTTGGCTCCCAAGTAAA
pOsBPH40-0800	ttcatttggagagggagctcGAGATCAAAGCATGAGAAAT	gctctagaactagtggatccGGACAAGTAAAAGAAGCTCC
pOsCalS3-0800	ttcatttggagagggagctcCATCTGACAGGAGAGAGAGA	gctctagaactagtggatccCGGAATCTCAAATCAAATCA
